# Supplementary material for: Comparing case-control study for treatment of proximal tibia fractures with a complete metaphyseal component in two centers with different distinct strategies: fixation with Ilizarov frame or locking plates
Source: J Orthop Surg Res. 2018 May 22;13:121. doi: 10.1186/s13018-018-0792-3 (PMC5964904; doi:10.1186/s13018-018-0792-3)
Supplement: Supplementary file 1 — The file contains the anonymized raw data. (XLSX 27 kb) [file 13018_2018_792_MOESM1_ESM.xlsx]

## Sheet: Data
Gender	Age	BMI	ASA	Leg (R / L)	Mechanism of injury	Closed/open fracture (1/2)	OTA classification	ISS	Simple_Severity	Compartment syndrome pre-op	Compartment sy post-op	Dislocation mm	Healing – Union <=3 months	Healing delayed union (3-6 months)	Non-union >6 months	Axis – (Medial tibial angle)	Axis – Anteversion-plateau-slope	Range of motion (ROM)	Extensiondeficit	Pin/Local irritation (LI)	Infection – Superficial	Pin tract infection	Deep infection total	Infection – Deep infection within 6 months	Infection - Deep infection after 6 months	Deep venous thrombosis	Peroneal nerve paresis pre-op	Peroneal nerve paresis post-op	Heterotopic ossification (HO)	Posttraumatic osteoarthritis pre-op (Kellgren-Lawrence-Score)	Posttraumatic osteoarthritis post-op (Kellgren-Lawrence-Score)	Knee instability	Smoking	Re-operation within 6 months	Osteo
m	43	22.6	1	R	High impact	1	C3	9	2	0	0	18	1	0	0	90	7	140	0	0	0	0	0	0	0	0	0	0	0	0	1	0	0	0	plate
f	48	25.7	2	R	High impact	1	C3	9	1	0	0	13	0	1	0	86	8	115	5	0	0	0	0	0	0	0	0	0	1	0	2	0	1	0	plate
m	47	26.2	2	L	High impact	1	C3	13	2	0	0	22	1	0	0	89	7	105	0	0	0	0	0	0	0	0	0	0	1	0	1	0	0	0	plate
f	57	20.1	2	R	High impact	1	C3	9	2	0	0	19	1	0	0	92	10	68	12	0	0	0	0	0	0	1	0	0	0	1	1	0	0	0	plate
f	29	20.1	2	L	High impact	2	C3	27	3	0	0	45	0	1	0	84	9	90	5	0	0	0	0	0	0	0	1	0	0	0	1	1	1	0	plate
m	58	32.2	2	R	High impact	1	C3	9	1	0	0	6	0	1	0	87	12	120	0	0	0	0	0	0	0	0	0	0	0	0	1	0	0	0	plate
f	71	24	3	L	High impact	1	C3	9	1	1	0	8	1	0	0	90	9	80	0	0	0	0	0	0	0	0	0	0	0	1	1	0	0	0	plate
f	63	21.8	2	R	High impact	2	C3	9	1	1	0	18	1	0	0	87	8	120	0	0	1	0	1	1	0	0	0	0	0	1	2	0	0	1	plate
m	37	25.6	2	L	High impact	2	C3	9	1	0	0	16	0	0	1	86	12	140	0	0	0	0	1	0	1	0	0	0	0	1	1	0	1	0	plate
f	57	28.1	2	L	High impact	1	C3	9	1	0	0	12	0	1	0	86	12	85	5	0	0	0	0	0	0	0	0	0	0	0	0	0	0	0	plate
f	36	28	2	L	High impact	1	C1	9	1	0	0	3.5	1	0	0	87	11	90	10	0	0	0	0	0	0	0	0	0	0	0	0	0	1	0	plate
f	69	25.5	2	R	Low impact	1	A2	13	2	0	0	6	1	0	0	87	8	110	0	0	0	0	0	0	0	0	0	0	1	0	1	0	0	0	plate
m	57	30.9	2	R	High impact	1	C3	20	3	0	0	26	0	0	1	90	19	110	10	0	0	0	1	1	0	0	0	0	0	1	3	0	0	1	plate
f	65	26.2	2	L	High impact	1	C2	9	1	0	0	11	1	0	0	87	9	110	0	0	0	0	0	0	0	0	0	0	0	0	0	0	0	0	plate
m	60	26.2	1	L	High impact	1	C3	9	1	1	0	12	0	1	0	89	21	120	10	0	0	0	0	0	0	0	0	0	0	3	3	0	0	0	plate
f	84	19.4	3	R	Low impact	1	C1	9	1	0	0	4	0	1	0	93	7	110	0	0	0	0	0	0	0	0	0	0	0	3	3	0	0	0	plate
m	51	31.8	2	R	High impact	2	A2	9	1	0	0	12	0	0	1	87	9	120	0	0	0	0	0	0	0	0	0	0	0	0	0	0	0	1	plate
f	30	23.2	3	L	High impact	1	A2	48	3	0	0	6	1	0	0	86	10	130	0	0	0	0	0	0	0	0	0	0	0	0	0	0	0	0	plate
f	52	30.5	2	R	High impact	1	C3	9	1	0	0	14	0	1	0	87	5	100	0	0	0	0	0	0	0	0	0	0	0	1	2	0	0	0	plate
m	21	21.6	2	L	High impact	1	A3	9	1	0	0	9	1	0	0	88	14	120	0	0	0	0	0	0	0	0	0	0	1	0	0	0	1	0	plate
m	53	22.1	1	R	High impact	1	C2	19	3	0	0	21	0	0	1	85	8	140	0	0	0	0	0	0	0	0	0	0	0	0	0	0	0	1	plate
m	48	26.9	2	L	High impact	1	C3	18	3	0	0	6	0	1	0	86	11	110	0	0	0	0	0	0	0	0	0	0	0	0	0	0	0	0	plate
f	75	20.1	2	R	Low impact	1	C2	9	1	0	0	11	1	0	0	90	13	120	0	0	0	0	0	0	0	0	0	0	0	1	1	0	0	0	plate
m	56	30.1	2	R	High impact	1	C3	9	1	0	0	8	0	1	0	85	10	130	0	0	0	0	0	0	0	0	0	0	0	0	0	0	1	0	plate
m	25	26.2	2	R	High impact	2	C2	9	2	1	0	22	0	1	0	88	11	110	0	0	0	0	0	0	0	0	1	0	0	0	0	0	0	0	plate
m	55	26.8	3	L	High impact	2	C3	34	3	0	0	20	0	1	0	84	10	100	0	0	0	0	0	0	0	0	1	0	0	0	0	0	0	0	plate
m	35	23.8	2	L	High impact	1	C3	22	3	0	0	9	1	0	0	89	7	50	0	0	0	0	0	0	0	0	0	0	0	0	0	0	0	0	plate
f	30	19.8	1	R	High impact	2	A3	9	2	0	0	16	0	0	1	90	8	120	0	0	0	0	0	0	0	0	0	0	0	0	0	0	0	0	plate
m	64	20.7	2	R	High impact	1	C3	13	2	1	0	40	1	0	0	88	9	80	10	0	0	0	0	0	0	0	0	0	0	1	1	0	0	0	plate
f	70	20.5	2	R	Low impact	1	C1	9	1	0	0	8	1	0	0	88	5	90	0	0	0	0	0	0	0	0	0	0	0	2	3	0	1	0	plate
m	43	30.4	2	L	High impact	1	C3	9	1	0	0	11	0	1	0	85	30	120	10	0	0	0	0	0	0	0	0	0	0	0	1	0	0	0	plate
f	51	22	2	L	High impact	2	C3	16	1	0	0	20	0	1	0	87	9	65	0	0	1	0	0	0	0	0	0	0	0	2	3	0	0	0	plate
f	21	17.9	1	L	High impact	1	A3	9	1	0	0	16.6	0	1	0	85	9	120	0	0	0	0	0	0	0	0	0	0	0	0	0	0	0	0	plate
m	55	25.6	2	R	High impact	1	A2	9	1	0	0	2.4	1	0	0	89	13	120	0	0	0	0	0	0	0	0	0	0	0	0	0	0	1	0	plate
f	41	23.9	2	L	High impact	1	C3	13	2	0	0	7.3	0	1	0	90	6	120	0	0	0	0	0	0	0	0	0	0	0	0	0	0	0	0	plate
m	69	31.9	3	R	High impact	1	A3	18	3	0	0	25.7	0	0	1	90	19	140	0	0	0	0	0	0	0	0	0	0	0	1	2	1	0	0	plate
f	43	22.9	2	R	High impact	1	C3	9	2	1	0	21.2	0	1	0	87	6	120	0	0	0	0	0	0	0	0	1	0	1	0	0	0	0	0	plate
m	48	24.9	1	L	High impact	1	C3	9	1	0	0	12	0	1	0	90	9	100	0	0	0	0	0	0	0	0	0	0	1	0	0	0	0	1	plate
f	81	19.1	2	R	High impact	2	C2	9	1	0	0	12	1	0	0	92	11	120	0	0	0	0	0	0	0	0	0	0	0	3	3	0	1	0	plate
m	54	29.3	3	R	High impact	1	C3	36	3	1	0	26.2	0	0	1	87	15	120	20	0	0	0	0	0	0	0	1	0	0	2	3	0	0	0	plate
f	43	22.7	3	L	High impact	1	C3	9	1	0	0	4	1	0	0	87	9	105	5	0	0	0	0	0	0	0	0	0	0	0	0	0	0	0	plate
m	66	21.2	3	L	High impact	2	C3	10	2	0	0	6	1	0	0	92	13	95	5	0	0	0	0	0	0	0	0	0	0	0	1	0	0	0	plate
f	38	30.9	1	R	High impact	1	C3	9	2	0	0	4	1	0	0	91	8	110	0	0	0	0	0	0	0	0	0	0	0	0	0	0	0	0	plate
m	45	27.1	1	L	High impact	1	C3	34	3	0	0	14	1	0	0	89	5	120	0	0	0	0	0	0	0	0	0	0	0	0	0	0	0	0	plate
m	23	24.7	3	L	High impact	1	A2	19	3	1	0	19	0	0	1	89	14	130	0	0	0	0	0	0	0	0	1	0	0	0	0	0	0	0	plate
f	60	23.4	3	R	Low impact	1	C3	9	1	0	0	10	1	0	0	87	15	110	0	0	0	0	0	0	0	0	0	0	1	0	0	0	0	0	plate
m	75	28.3	3	L	Low impact	1	A2	9	1	0	0	3	0	1	0	88	10	120	0	0	0	0	0	0	0	0	0	0	0	0	0	0	0	0	plate
f	34	19.4	2	L	High impact	1	C3	48	3	0	0	12	0	1	0	90	13	60	0	0	0	0	0	0	0	0	1	0	0	0	2	0	0	0	plate
m	44	26.5	1	L	High impact	1	C1	9	1	0	0	9	1	0	0	88	9	135	5	0	0	0	0	0	0	0	0	0	0	1	2	0	0	0	plate
f	57	26.4	2	R	High impact	1	C3	9	2	0	0	17	0	1	0	91	13	90	0	0	0	0	0	0	0	0	0	0	0	1	2	0	0	0	plate
m	44	34.7	2	R	High impact	1	C3	9	2	1	0	15	0	1	0	86	8	115	5	1	0	0	0	0	0	0	0	0	0	0	0	0	1	1	plate
f	59	20.76	2	R	Low impact	1	C3	9	2	0	0	9	0	1	0	87	21	60	10	0	0	0	1	1	0	0	0	0	0	1	4	1	0	1	plate
f	57	20.4	2	L	High impact	2	C2	18	3	0	0	10	0	1	0	89	4	50	40	0	0	0	0	0	0	0	0	0	0	1	3	0	0	0	plate
m	45	29.4	1	L	High impact	1	C3	9	1	0	0	9	1	0	0	89	14	115	5	0	0	0	0	0	0	0	0	0	0	0	1	0	0	0	plate
m	22	28.9	1	R	Low impact	1	C1	9	1	0	0	14	1	0	0	88	7	120	0	0	0	0	0	0	0	0	0	0	0	0	0	0	1	0	plate
m	48	34.6	2	R	High impact	1	A2	9	2	1	0	2	0	1	0	87	16	120	0	0	0	0	0	0	0	0	0	0	0	0	0	0	0	1	plate
m	39	27.8	1	R	High impact	1	C2	9	1	0	0	30	0	1	0	90	11	120	0	0	0	0	0	0	0	0	0	0	1	0	0	0	0	0	plate
f	56	34	2	R	High impact	1	C3	9	1	0	0	1	0	1	0	88	10	110	0	0	0	0	0	0	0	0	0	0	1	0	0	0	0	0	plate
f	50	21.9	1	R	High impact	1	A3	9	1	0	0	12	0	1	0	90	12	90	0	0	0	0	0	0	0	0	0	0	0	0	3	0	0	0	plate
m	57	34.9	3	L	High impact	1	C3	9	1	0	0	11	0	1	0	90	10	120	0	0	0	0	0	0	0	0	0	0	0	1	2	0	0	0	plate
f	67	26.3	3	L	High impact	1	C3	14	2	0	0	14	1	0	0	89	6	120	0	0	0	0	0	0	0	0	0	0	0	2	2	0	0	0	plate
m	25	21.5	1	R	Low impact	1	C2	9	1	0	0	3	1	0	0	89	12	120	0	0	0	0	0	0	0	0	0	0	0	0	0	0	1	0	plate
m	51	26	2	R	High impact	1	C2	18	3	1	0	8	0	1	0	87	20	120	0	0	0	0	0	0	0	0	0	0	0	0	0	0	0	0	plate
f	71	31.1	2	L	High impact	2	A2	9	2	0	0	8	0	1	0	90	11	105	5	0	0	0	0	0	0	0	0	0	0	2	2	0	0	1	plate
m	46	26.2	1	R	High impact	1	C3	27	3	0	0	2	1	0	0	87	6	120	0	0	0	0	0	0	0	0	0	0	0	0	0	0	0	0	plate
f	58	26.6	3	L	High impact	1	C3	9	1	0	0	10	0	1	0	91	10	125	5	0	0	0	0	0	0	0	0	0	0	0	0	0	0	0	plate
m	50	24.8	1	L	High impact	1	A2	19	3	0	0	13	0	0	1	92	11	120	0	0	0	0	1	1	0	0	0	0	0	1	1	0	1	1	plate
m	48	26.4	2	L	High impact	1	C3	9	2	0	0	9	0	1	0	92	17	90	10	0	0	0	0	0	0	0	0	0	0	0	0	0	1	0	plate
f	78	29.9	2	L	Low impact	1	C3	9	2	0	0	9	0	1	0	86	11	90	0	0	0	0	0	0	0	0	0	0	0	1	1	0	0	0	ilizarov
m	64	29.86	2	R	High impact	1	C1	9	1	0	0	15	0	1	0	89	16	80	10	1	0	0	0	0	0	0	0	0	0	0	0	0	1	0	ilizarov
m	24	28.6	1	R	High impact	1	C3	9	2	0	0	12	1	0	0	85	5	100	0	0	1	1	0	0	0	0	0	0	0	0	1	0	0	0	ilizarov
m	44	33.08	2	L	High impact	1	C3	9	1	0	0	9	1	0	0	86	9	120	0	0	0	0	1	0	1	0	0	0	0	0	1	0	1	0	ilizarov
m	34	28.19	1	L	High impact	1	C2	9	2	1	0	6	0	1	0	87	8	110	10	0	1	1	0	0	0	0	0	0	0	0	0	0	1	0	ilizarov
f	66	25.52	1	L	Low impact	1	C3	9	1	0	0	4	1	0	0	95	8	120	0	0	0	0	0	0	0	0	0	0	0	0	1	0	0	0	ilizarov
m	42	30.32	3	L	High impact	2	C3	9	1	1	0	13	1	0	0	65	15	115	5	0	0	0	0	0	0	0	0	0	0	1	1	0	1	0	ilizarov
f	70	27.78	2	L	High impact	1	C2	9	1	0	0	9	1	0	0	90	15	95	5	0	0	0	0	0	0	0	0	0	0	0	2	0	0	0	ilizarov
m	39	26.56	1	R	High impact	1	C1	9	1	0	0	5	0	1	0	90	17	120	5	1	0	0	0	0	0	0	0	0	0	0	0	0	0	0	ilizarov
f	64	28.25	2	L	Low impact	1	C3	9	1	0	0	14	0	1	0	88	11	85	5	0	1	0	0	0	0	0	0	0	0	0	2	0	1	0	ilizarov
m	34	24.93	1	L	High impact	1	C1	9	1	0	0	8	0	1	0	90	5	120	0	0	1	1	0	0	0	0	0	0	0	0	0	0	0	0	ilizarov
f	78	27.64	2	L	High impact	1	C2	9	2	0	0	14	0	0	1	85	9	55	0	1	1	1	0	0	0	1	0	1	0	0	3	1	0	0	ilizarov
m	55	24.07	2	R	High impact	1	C3	13	2	0	0	11	1	0	0	82	10	95	0	0	0	0	1	1	0	0	0	0	0	0	0	0	1	1	ilizarov
m	55	25.23	3	L	High impact	1	C3	9	1	0	0	10	1	0	0	90	10	120	0	0	1	1	0	0	0	0	0	0	0	0	1	0	0	1	ilizarov
f	49	30.48	2	L	Low impact	1	C3	9	1	0	0	5	0	1	0	87	11	120	0	0	0	0	0	0	0	0	0	0	0	0	2	1	0	0	ilizarov
m	40	29.22	3	L	High impact	1	C3	14	2	0	0	6	0	1	0	88	6	120	0	1	0	0	0	0	0	0	0	0	0	0	0	0	0	1	ilizarov
m	40	30.32	1	L	High impact	1	C3	9	2	0	0	20	1	0	0	90	6	90	10	0	0	0	0	0	0	0	0	0	1	0	0	0	1	0	ilizarov
f	56	35.16	2	L	High impact	1	C3	9	1	0	0	11	0	1	0	90	8	90	0	0	0	0	0	0	0	0	0	0	0	0	1	0	0	0	ilizarov
f	66	25.71	2	R	High impact	1	C2	9	1	0	0	5	1	0	0	85	11	65	20	0	0	0	0	0	0	0	0	1	0	0	0	0	1	0	ilizarov
m	51	18.94	2	L	High impact	1	C3	9	1	0	0	4	0	1	0	90	14	120	5	0	0	0	0	0	0	0	0	0	0	0	0	0	1	0	ilizarov
f	24	21.14	1	R	High impact	1	C3	9	2	0	0	2	1	0	0	92	9	90	0	0	0	0	0	0	0	0	0	0	0	0	0	0	0	0	ilizarov
f	60	16.84	3	R	Low impact	1	C1	9	1	0	0	7	0	1	0	91	10	90	0	0	1	1	1	1	0	0	0	0	0	1	3	0	1	1	ilizarov
f	64	27.76	2	R	High impact	1	C2	16	3	0	0	10	1	0	0	91	6	120	0	0	0	0	0	0	0	0	0	0	0	1	1	0	1	0	ilizarov
m	35	28.07	1	R	High impact	1	C3	9	1	0	0	11	0	1	0	92	9	95	5	0	0	0	0	0	0	0	0	0	0	0	2	1	1	0	ilizarov
f	54	20.76	1	R	High impact	1	C3	9	1	0	0	18	0	1	0	93	9	120	5	0	1	1	0	0	0	0	0	0	0	0	0	0	1	0	ilizarov
m	51	29.79	1	L	Low impact	1	C1	9	1	0	0	4	0	1	0	85	5	127	3	0	0	0	0	0	0	0	1	0	0	0	1	0	0	0	ilizarov
f	69	25.81	2	R	High impact	1	C2	9	2	1	0	14	0	1	0	89	5	120	0	1	0	0	0	0	0	0	0	0	0	0	0	0	0	1	ilizarov
m	57	38.58	3	R	High impact	1	C1	9	1	0	0	6	0	1	0	86	12	95	5	0	0	0	0	0	0	0	0	0	0	1	1	0	1	0	ilizarov
m	52	26.15	2	L	High impact	1	C2	9	1	0	0	31	0	0	1	92	14	120	0	0	0	0	0	0	0	0	0	0	0	0	0	1	0	1	ilizarov
f	76	21.26	3	L	High impact	1	C2	14	2	0	0	11	1	0	0	89	10	100	0	1	1	1	0	0	0	0	0	0	0	1	1	0	0	0	ilizarov
f	81	26.57	2	L	Low impact	1	C3	9	1	0	0	8	0	1	0	90	15	110	0	0	1	1	0	0	0	0	0	0	0	1	3	0	0	0	ilizarov
m	50	23.89	3	L	High impact	1	C3	9	1	0	0	23	0	1	0	90	10	100	0	0	1	1	0	0	0	0	0	0	0	1	1	0	1	0	ilizarov
f	65	26.02	1	R	Low impact	1	C3	9	1	0	0	25	0	1	0	84	19	100	0	1	1	1	0	0	0	0	0	1	0	0	1	0	0	0	ilizarov
m	51	23.89	1	R	High impact	2	C3	9	2	0	0	25	0	1	0	89	10	100	20	0	1	1	0	0	0	0	0	0	0	1	2	0	0	0	ilizarov
f	45	34.76	3	R	High impact	1	C3	9	1	0	0	23	1	0	0	90	3	110	0	0	1	1	0	0	0	0	0	0	0	0	0	0	0	0	ilizarov
m	40	36.33	1	R	High impact	1	C3	9	1	0	0	14	0	1	0	90	8	130	0	1	1	1	1	0	1	0	0	0	0	0	0	0	0	0	ilizarov
m	44	26.93	1	L	High impact	1	C2	9	1	0	0	12	0	1	0	90	18	120	5	0	0	0	0	0	0	0	0	0	0	0	0	0	1	0	ilizarov
m	43	22.8	1	L	High impact	1	C2	9	1	0	0	7	1	0	0	84	8	100	0	0	0	0	0	0	0	0	0	0	0	0	0	0	1	0	ilizarov
m	66	28.04	3	R	High impact	1	C3	16	3	0	0	7	0	1	0	90	6	120	0	0	0	0	0	0	0	0	0	0	0	0	1	0	0	0	ilizarov
m	51	22.28	1	L	High impact	2	A2	9	1	1	0	29	0	1	0	92	12	120	0	1	1	1	0	0	0	0	0	0	0	0	0	0	0	0	ilizarov
m	67	26.19	2	R	High impact	2	C3	17	3	1	0	11	0	1	0	86	13	120	15	1	1	0	0	0	0	0	0	0	0	0	0	0	0	0	ilizarov
f	79	31.64	1	R	High impact	1	C3	9	1	0	0	4	0	1	0	88	15	100	0	0	0	0	0	0	0	0	0	0	0	1	1	0	0	0	ilizarov
m	51	27	2	R	Low impact	1	C3	9	1	0	0	12	0	1	0	87	15	110	0	0	0	0	0	0	0	0	0	0	0	2	2	0	1	0	ilizarov
m	54	20.06	2	L	High impact	2	C1	9	2	0	0	2	1	0	0	88	10	90	0	0	1	1	0	0	0	0	0	0	0	0	0	0	1	0	ilizarov
m	46	30.86	3	R	High impact	2	C2	18	3	0	0	14	0	0	1	76	7	120	0	0	0	0	0	0	0	0	0	0	0	3	3	0	0	0	ilizarov
m	50	34.56	2	L	High impact	1	C2	27	3	0	0	32	0	1	0	85	5	90	0	0	1	1	0	0	0	0	1	0	0	0	0	0	1	0	ilizarov
f	66	33.8	2	L	Low impact	1	C3	9	1	0	0	8	0	1	0	94	12	110	0	0	0	0	0	0	0	0	0	0	0	0	0	0	0	0	ilizarov
f	53	20.28	2	L	High impact	2	C3	13	2	0	0	13	1	0	0	88	2	120	0	0	0	0	0	0	0	0	0	0	0	0	0	0	1	0	ilizarov
f	75	20.2	2	L	High impact	1	C3	9	1	0	0	21	0	1	0	87	-3.5	90	10	0	0	0	0	0	0	0	0	0	0	1	1	0	1	0	ilizarov
f	60	19.04	2	R	High impact	1	C2	9	2	0	0	3	0	1	0	87	7	120	0	0	0	0	0	0	0	0	0	0	0	0	0	0	0	0	ilizarov
m	35	24.62	1	R	High impact	1	C2	9	2	0	0	27	0	1	0	92	6	60	0	1	0	0	0	0	0	0	0	0	0	0	1	0	0	0	ilizarov
m	60	21.8	2	L	Low impact	1	A2	9	1	0	0	9	0	1	0	87	11	120	0	0	1	1	0	0	0	0	0	0	0	1	1	0	1	0	ilizarov
f	64	22.04	2	R	Low impact	1	C3	9	1	0	0	5	0	1	0	87	5	70	30	1	0	0	0	0	0	0	0	0	0	1	3	0	0	0	ilizarov
f	76	24.54	3	R	Low impact	1	C1	9	1	0	0	5	0	1	0	90	12	100	0	1	1	1	0	0	0	0	0	0	0	1	1	0	1	0	ilizarov
f	29	26.56	1	R	High impact	1	C3	9	1	0	0	13	0	1	0	90	13	105	0	0	1	1	0	0	0	0	0	0	0	0	0	1	0	0	ilizarov
m	67	32.41	3	L	High impact	1	C2	9	1	0	0	20	1	0	0	87	7	120	0	0	1	1	1	1	0	0	0	0	0	1	3	0	0	1	ilizarov
f	59	25.1	1	L	Low impact	1	C3	9	1	1	0	14	0	1	0	88	4	90	0	1	1	1	0	0	0	1	0	0	0	0	0	0	0	0	ilizarov
f	66	31.25	2	R	High impact	1	C2	9	1	0	0	18	0	1	0	91	7	37	0	1	1	1	1	1	0	0	0	0	0	0	2	0	0	1	ilizarov
f	58	20.45	2	R	High impact	1	C1	9	1	0	0	4	0	1	0	90	8	105	0	0	0	0	0	0	0	0	0	0	0	2	2	0	1	0	ilizarov
f	80	23.03	1	L	High impact	1	C3	9	1	0	0	15	0	1	0	86	4	100	0	1	0	0	0	0	0	0	0	0	0	0	0	0	0	0	ilizarov
m	61	25.83	2	L	High impact	1	C3	9	1	0	0	25	0	1	0	87	9	120	0	0	0	0	0	0	0	0	0	0	0	0	0	0	1	0	ilizarov
f	73	18.59	2	R	Low impact	1	A2	9	1	0	0	12	0	1	0	89.5	6	120	0	0	0	0	0	0	0	0	0	0	0	2	1	0	0	0	ilizarov
